# Supplementary material for: Magadhaideus, a new genus of the tribe Plectoderini with the description of a new species from China (Hemiptera, Fulgoromorpha, Achilidae)
Source: Zookeys. 2017 Dec 21;(724):21–9. doi: 10.3897/zookeys.724.14742 (PMC5769676; doi:10.3897/zookeys.724.14742)
Supplement: XML Treatment for Magadhaideus [file zookeys.724.14742-treatment1.xml]

<!DOCTYPE tp:taxon-treatment
  PUBLIC "-//TaxonX//DTD Taxonomic Treatment Publishing DTD v0 20100105//EN" "tax-treatment-NSO.dtd">
<tp:taxon-treatment xmlns:tp="http://www.plazi.org/taxpub"><tp:treatment-meta><kwd-group><label>Taxon classification</label><kwd><named-content xmlns:xlink="http://www.w3.org/1999/xlink" content-type="kingdom">Animalia</named-content></kwd><kwd><named-content xmlns:xlink="http://www.w3.org/1999/xlink" content-type="order">ORDO</named-content></kwd><kwd><named-content xmlns:xlink="http://www.w3.org/1999/xlink" content-type="family">FAMILIA</named-content></kwd></kwd-group><mixed-citation publication-type="journal"><person-group><name><surname>Long</surname><given-names>Jian-Kun</given-names></name><name><surname>Chang</surname><given-names>Zhi-Min</given-names></name><name><surname>Yang</surname><given-names>Lin</given-names></name><name><surname>Chen</surname><given-names>Xiang-Sheng</given-names></name></person-group><article-title>
          <italic><tp:taxon-name><tp:taxon-name-part taxon-name-part-type="genus" reg="Magadhaideus">Magadhaideus</tp:taxon-name-part></tp:taxon-name></italic>, a new genus of the tribe <tp:taxon-name><tp:taxon-name-part taxon-name-part-type="tribe">Plectoderini</tp:taxon-name-part></tp:taxon-name> with the description of a new species from China (<tp:taxon-name><tp:taxon-name-part taxon-name-part-type="order">Hemiptera</tp:taxon-name-part></tp:taxon-name>, <tp:taxon-name><tp:taxon-name-part taxon-name-part-type="infraorder">Fulgoromorpha</tp:taxon-name-part></tp:taxon-name>, <tp:taxon-name><tp:taxon-name-part taxon-name-part-type="family">Achilidae</tp:taxon-name-part></tp:taxon-name>)</article-title><source>Zookeys</source><day>21</day><month>12</month><year>2017</year><volume>2017</volume><issue>724</issue><fpage>21</fpage><lpage>29</lpage><pub-id pub-id-type="doi">10.3897/zookeys.724.14742</pub-id></mixed-citation></tp:treatment-meta><tp:nomenclature><label>Genus</label><tp:taxon-name>
            <tp:taxon-name-part taxon-name-part-type="genus" reg="Magadhaideus">Magadhaideus</tp:taxon-name-part>
            <object-id xmlns:xlink="http://www.w3.org/1999/xlink" content-type="zoobank" xlink:type="simple">http://zoobank.org/C6B86A2A-6A05-4022-B8F4-FC21356E323F</object-id>
          </tp:taxon-name><tp:taxon-authority>Long &amp; Chen</tp:taxon-authority><tp:taxon-status xmlns:xlink="http://www.w3.org/1999/xlink" xlink:type="simple">gen. n.</tp:taxon-status><xref ref-type="fig" rid="F1">Figs 1–4</xref><xref ref-type="fig" rid="F2">, 5–15</xref></tp:nomenclature><tp:treatment-sec sec-type="Type species" id="SECID0EVJTS"><title>Type species.</title><p><italic><tp:taxon-name><tp:taxon-name-part taxon-name-part-type="genus" reg="Magadhaideus">Magadhaideus</tp:taxon-name-part> <tp:taxon-name-part taxon-name-part-type="species" reg="xiphos">xiphos</tp:taxon-name-part></tp:taxon-name></italic> Long &amp; Chen, sp. n., here designated.</p></tp:treatment-sec><tp:treatment-sec sec-type="Differential diagnosis" id="SECID0E3EAC"><title>Differential diagnosis.</title><p>The new genus and <italic><tp:taxon-name><tp:taxon-name-part taxon-name-part-type="genus" reg="Magadha">Magadha</tp:taxon-name-part></tp:taxon-name></italic> are readily distinguished from other known genera in the tribe <tp:taxon-name><tp:taxon-name-part taxon-name-part-type="tribe">Plectoderini</tp:taxon-name-part></tp:taxon-name> by mesonotum with a transverse callus on anterior third of disc (Fig. <xref ref-type="fig" rid="F2">5</xref>). The new genus differs from <italic><tp:taxon-name><tp:taxon-name-part taxon-name-part-type="genus" reg="Magadha">Magadha</tp:taxon-name-part></tp:taxon-name></italic> in: pygofer (Fig. <xref ref-type="fig" rid="F2">11</xref>) in lateral view with dorsal margin distinctly shorter than ventral margin (dorsal margin at least as long as ventral margin in <italic><tp:taxon-name><tp:taxon-name-part taxon-name-part-type="genus" reg="Magadha">Magadha</tp:taxon-name-part></tp:taxon-name></italic>); medioventral process (Fig. <xref ref-type="fig" rid="F2">12</xref>) broad and short, with a small sharp process lateroapically (relatively slender and without small sharp process lateroapically in <italic><tp:taxon-name><tp:taxon-name-part taxon-name-part-type="genus" reg="Magadha">Magadha</tp:taxon-name-part></tp:taxon-name></italic>); genital style (Fig. <xref ref-type="fig" rid="F2">13</xref>) without a finger-like process from near base of dorsal margin (with a finger-like process from near base of dorsal margin in <italic><tp:taxon-name><tp:taxon-name-part taxon-name-part-type="genus" reg="Magadha">Magadha</tp:taxon-name-part></tp:taxon-name></italic>); phallobase (Figs <xref ref-type="fig" rid="F2">14–15</xref>) with apical half branched into much more and longer processes (apical half, in <italic><tp:taxon-name><tp:taxon-name-part taxon-name-part-type="genus" reg="Magadha">Magadha</tp:taxon-name-part></tp:taxon-name></italic>, at most branched into one dorsal, one ventral and two lateral lobes, all of them short).</p><fig id="F1" position="float" orientation="portrait"><label>Figures 1–4.</label><caption><p>
                <italic><tp:taxon-name><tp:taxon-name-part taxon-name-part-type="genus" reg="Magadhaideus">Magadhaideus</tp:taxon-name-part> <tp:taxon-name-part taxon-name-part-type="species" reg="xiphos">xiphos</tp:taxon-name-part></tp:taxon-name></italic> sp. n. <bold>1–2</bold> Male habitus (dorsal and lateral views) <bold>3–4</bold> Female habitus (dorsal and lateral views).</p></caption><graphic xmlns:xlink="http://www.w3.org/1999/xlink" xlink:href="zookeys-724-021-g001.jpg" position="float" orientation="portrait" xlink:type="simple" id="oo_175282.jpg"/></fig><fig id="F2" position="float" orientation="portrait"><label>Figures 5–15.</label><caption><p>
                <italic><tp:taxon-name><tp:taxon-name-part taxon-name-part-type="genus" reg="Magadhaideus">Magadhaideus</tp:taxon-name-part> <tp:taxon-name-part taxon-name-part-type="species" reg="xiphos">xiphos</tp:taxon-name-part></tp:taxon-name></italic> sp. n. <bold>5</bold> Head and thorax, dorsal view <bold>6</bold> Face <bold>7</bold> Head, lateral view <bold>8</bold> Forewing <bold>9</bold> Hindwing <bold>10</bold> Anal segment of male, dorsal view <bold>11</bold> Male genitalia, lateral view <bold>12</bold> Male genitalia, ventral view <bold>13</bold> Left genital style, dorsal view <bold>14</bold> Aedeagus, dorsal view <bold>15</bold> Aedeagus, ventral view. Scale bars: 0.3 mm (<bold>10, 13, 15</bold>); 0.5 mm (<bold>5–7, 11–12, 14</bold>); 1 mm (<bold>8–9</bold>).</p></caption><graphic xmlns:xlink="http://www.w3.org/1999/xlink" xlink:href="zookeys-724-021-g002.jpg" position="float" orientation="portrait" xlink:type="simple" id="oo_175283.jpg"/></fig></tp:treatment-sec><tp:treatment-sec sec-type="description" id="SECID0EVJAC"><title>Description.</title><p>Width of head with eyes 0.8 times wider than width of pronotum. Vertex (Figs <xref ref-type="fig" rid="F1">1</xref>, <xref ref-type="fig" rid="F1">3</xref>, <xref ref-type="fig" rid="F2">5</xref>) with disc distinctly depressed, width at base wider than length in midline, median carina obsolete, anterior margin carinate, angularly convex, lateral margins slightly foliate, diverging basally, posterior margin subangularly concave. Triangular areolets (Fig. <xref ref-type="fig" rid="F2">5</xref>) at lateroapical angles of head distinct. Frons (Fig. <xref ref-type="fig" rid="F2">6</xref>) slightly convex in lateral view, with length in midline distinctly longer than maximum width, median carina complete , lateral margins slightly foliate, straight diverging to below level of antennae then gradually incurved to suture. Clypeus (Fig. <xref ref-type="fig" rid="F2">6</xref>) with median and lateral carinae distinct, length in midline shorter than frons. Rostrum reaching base of hind femurs, with length of subapical segment shorter than apical segment. Antenna (Figs <xref ref-type="fig" rid="F1">2</xref>, <xref ref-type="fig" rid="F1">4</xref>, <xref ref-type="fig" rid="F2">6–7</xref>) subglobose, not sunk in a depression. Ocelli (Figs <xref ref-type="fig" rid="F1">2</xref>, <xref ref-type="fig" rid="F1">4</xref>, <xref ref-type="fig" rid="F2">7</xref>) separated from eyes. Eyes (Figs <xref ref-type="fig" rid="F1">2</xref>, <xref ref-type="fig" rid="F1">4</xref>, <xref ref-type="fig" rid="F2">7</xref>) almost not excavate beneath. Pronotum (Figs <xref ref-type="fig" rid="F1">1</xref>, <xref ref-type="fig" rid="F1">3</xref>, <xref ref-type="fig" rid="F2">5</xref>) with length in midline as long as length behind eyes, with anterior margin roundly convex, posterior margin subangularly excavate about 130 degrees; median carina distinct, lateral carinae straight, posteriorly diverging and reaching hind margin, with length 1.5 times to length of median carina; lateral lobe slightly inclined antero-ventrally. Mesonotum (Figs <xref ref-type="fig" rid="F1">1</xref>, <xref ref-type="fig" rid="F1">3</xref>, <xref ref-type="fig" rid="F2">5</xref>) with three carinae distinctly, length in midline longer than vertex and pronotum combined, area between lateral carinae with one transverse callus at anterior third. Forewing (Figs <xref ref-type="fig" rid="F1">1–4</xref>, <xref ref-type="fig" rid="F2">8</xref>) with costal margin slightly convex; apical margin roundly convex; posterior margin angularly excavate (160 degrees) at apex of clavus; vein Cu<sub>1</sub> forking slightly basally of ScP+R fork, equal to level of veins Pcu and A1 fork, vein MP forking nearly level of nodal line, clavus terminating slightly distally of middle. Hindwing (Fig. <xref ref-type="fig" rid="F2">9</xref>) Cu with two branches, partly fused with M3+4, CuP and Pcu single, A1 two branched, A2 not reaching wing margin and enlarged apically. Post-tibiae with one lateral spine basalto middle.</p></tp:treatment-sec><tp:treatment-sec sec-type="Male genitalia" id="SECID0E4MAC"><title>Male genitalia.</title><p>Each side of anal segment (Figs <xref ref-type="fig" rid="F2">10–11</xref>) with a strong spinous process, directed ventrally. Pygofer (Fig. <xref ref-type="fig" rid="F2">11</xref>) in lateral view with dorsal margin distinctly shorter than ventral margin, medioventral process (Fig. <xref ref-type="fig" rid="F2">12</xref>) broad and short, lateroapical margin produced in a small sharp process. Genital style (Fig. <xref ref-type="fig" rid="F2">13</xref>) without a finger-like process from near the base of dorsal margin, only a larger process rising from near middle of dorsal margin. Aedeagus with phallobase (Figs <xref ref-type="fig" rid="F2">14–15</xref>) sheath-shaped, asymmetrical, apical half branched into several long processes which narrowing apically and with apexes sharp. Aedeagal appendages (Figs <xref ref-type="fig" rid="F2">14–15</xref>) relatively straight, clearly exceeding the apical margin of phallobase.</p></tp:treatment-sec><tp:treatment-sec sec-type="etymology" id="SECID0E2NAC"><title>Etymology.</title><p>The genus name, which is masculine, is a combination of “<italic><tp:taxon-name><tp:taxon-name-part taxon-name-part-type="genus" reg="Magadha">Magadha</tp:taxon-name-part></tp:taxon-name></italic>” (name of the related genus) and “-<italic>ideus</italic>” (similar to), which indicates the new genus is similar to the genus <italic><tp:taxon-name><tp:taxon-name-part taxon-name-part-type="genus" reg="Magadha">Magadha</tp:taxon-name-part></tp:taxon-name></italic>.</p></tp:treatment-sec><tp:treatment-sec sec-type="host" id="SECID0EROAC"><title>Host plant.</title><p>Unknown.</p></tp:treatment-sec><tp:treatment-sec sec-type="distribution" id="SECID0EWOAC"><title>Distribution.</title><p>Oriental region (South China).</p></tp:treatment-sec><tp:treatment-sec sec-type="key" id="SECID0E2OAC"><title>Key to species of <italic><tp:taxon-name><tp:taxon-name-part taxon-name-part-type="genus" reg="Magadhaideus">Magadhaideus</tp:taxon-name-part></tp:taxon-name></italic> Long &amp; Chen, gen. n.</title><table-wrap content-type="key" position="anchor" orientation="portrait"><table id="TID0EHIAC" rules="all"><tbody><tr><td rowspan="1" colspan="1">1</td><td rowspan="1" colspan="1">Forewing with a dark brown stripe from base to apex of clavus (Figs <xref ref-type="fig" rid="F1">1–4</xref>, <xref ref-type="fig" rid="F2">8</xref>); medioventral process of pygofer with two small lateroapical processes, directed outward, apical margin truncate (Fig. <xref ref-type="fig" rid="F2">12</xref>); genital style with dorsal process large and broad, almost not branched into lobes (Fig. <xref ref-type="fig" rid="F2">13</xref>)</td><td rowspan="1" colspan="1">
                    <bold><italic><tp:taxon-name><tp:taxon-name-part taxon-name-part-type="genus" reg="Magadhaideus">M.</tp:taxon-name-part> <tp:taxon-name-part taxon-name-part-type="species" reg="xiphos">xiphos</tp:taxon-name-part></tp:taxon-name></italic> sp. n.</bold>
                  </td></tr><tr><td rowspan="1" colspan="1">–</td><td rowspan="1" colspan="1">Forewing without stripe from base to apex of clavus (<xref ref-type="bibr" rid="B5">Fennah 1956</xref>); medioventral process of pygofer with two lateroapical processes, directed inward, apical margin not truncate (<xref ref-type="bibr" rid="B5">Fennah 1956</xref>: fig. 15: B); genital style with dorsal process distinctly branched into three lobes (<xref ref-type="bibr" rid="B5">Fennah 1956</xref>: fig. 15: C)</td><td rowspan="1" colspan="1">
                    <bold><italic><tp:taxon-name><tp:taxon-name-part taxon-name-part-type="genus" reg="Magadhaideus">M.</tp:taxon-name-part> <tp:taxon-name-part taxon-name-part-type="species" reg="cervina">cervina</tp:taxon-name-part></tp:taxon-name></italic> comb. n</bold>.</td></tr><!--PageBreak--></tbody></table></table-wrap></tp:treatment-sec><ref-list><ref id="B5"><mixed-citation xmlns:xlink="http://www.w3.org/1999/xlink" xlink:type="simple">
          <person-group><name name-style="western"><surname>Fennah</surname><given-names>RG</given-names></name></person-group> (<year>1956</year>) <article-title><tp:taxon-name><tp:taxon-name-part taxon-name-part-type="superfamily">Fulgoroidea</tp:taxon-name-part></tp:taxon-name> from southern China.</article-title> <source>Proceedings of the California Academy of Science</source> <volume>28</volume>(<issue>4</issue>): <fpage>441</fpage>–<lpage>527</lpage>.</mixed-citation></ref></ref-list></tp:taxon-treatment>
