# Supplementary material for: Magadhaideus, a new genus of the tribe Plectoderini with the description of a new species from China (Hemiptera, Fulgoromorpha, Achilidae)
Source: Zookeys. 2017 Dec 21;(724):21–9. doi: 10.3897/zookeys.724.14742 (PMC5769676; doi:10.3897/zookeys.724.14742)
Supplement: XML Treatment for Magadhaideus xiphos [file zookeys.724.14742-treatment3.xml]

<!DOCTYPE tp:taxon-treatment
  PUBLIC "-//TaxonX//DTD Taxonomic Treatment Publishing DTD v0 20100105//EN" "tax-treatment-NSO.dtd">
<tp:taxon-treatment xmlns:tp="http://www.plazi.org/taxpub"><tp:treatment-meta><kwd-group><label>Taxon classification</label><kwd><named-content xmlns:xlink="http://www.w3.org/1999/xlink" content-type="kingdom">Animalia</named-content></kwd><kwd><named-content xmlns:xlink="http://www.w3.org/1999/xlink" content-type="order">ORDO</named-content></kwd><kwd><named-content xmlns:xlink="http://www.w3.org/1999/xlink" content-type="family">FAMILIA</named-content></kwd></kwd-group><mixed-citation publication-type="journal"><person-group><name><surname>Long</surname><given-names>Jian-Kun</given-names></name><name><surname>Chang</surname><given-names>Zhi-Min</given-names></name><name><surname>Yang</surname><given-names>Lin</given-names></name><name><surname>Chen</surname><given-names>Xiang-Sheng</given-names></name></person-group><article-title>
          <italic><tp:taxon-name><tp:taxon-name-part taxon-name-part-type="genus" reg="Magadhaideus">Magadhaideus</tp:taxon-name-part></tp:taxon-name></italic>, a new genus of the tribe <tp:taxon-name><tp:taxon-name-part taxon-name-part-type="tribe">Plectoderini</tp:taxon-name-part></tp:taxon-name> with the description of a new species from China (<tp:taxon-name><tp:taxon-name-part taxon-name-part-type="order">Hemiptera</tp:taxon-name-part></tp:taxon-name>, <tp:taxon-name><tp:taxon-name-part taxon-name-part-type="infraorder">Fulgoromorpha</tp:taxon-name-part></tp:taxon-name>, <tp:taxon-name><tp:taxon-name-part taxon-name-part-type="family">Achilidae</tp:taxon-name-part></tp:taxon-name>)</article-title><source>Zookeys</source><day>21</day><month>12</month><year>2017</year><volume>2017</volume><issue>724</issue><fpage>21</fpage><lpage>29</lpage><pub-id pub-id-type="doi">10.3897/zookeys.724.14742</pub-id></mixed-citation></tp:treatment-meta><tp:nomenclature><tp:taxon-name>
            <tp:taxon-name-part taxon-name-part-type="genus" reg="Magadhaideus">Magadhaideus</tp:taxon-name-part>
            <tp:taxon-name-part taxon-name-part-type="species" reg="xiphos">xiphos</tp:taxon-name-part>
            <object-id xmlns:xlink="http://www.w3.org/1999/xlink" content-type="zoobank" xlink:type="simple">http://zoobank.org/F5AD67A1-8000-4149-AC31-8C0035C62BBB</object-id>
          </tp:taxon-name><tp:taxon-authority>Long &amp; Chen</tp:taxon-authority><tp:taxon-status xmlns:xlink="http://www.w3.org/1999/xlink" xlink:type="simple">sp. n.</tp:taxon-status><xref ref-type="fig" rid="F1">Figs 1–4</xref><xref ref-type="fig" rid="F2">, 5–15</xref><xref ref-type="fig" rid="F3">, 16–20</xref><!--PageBreak--></tp:nomenclature><tp:treatment-sec sec-type="type material" id="SECID0EIGAE"><title>Type material.</title><p>Holotype: ♂, CHINA, <bold>Fujian</bold>: Wuyishan National Natural Reserve (<named-content xmlns:xlink="http://www.w3.org/1999/xlink" content-type="dwc:verbatimCoordinates" xlink:type="simple"><named-content content-type="geo-json" specific-use="{&#34;type&#34;:&#34;Point&#34;,&#34;coordinates&#34;:[116.700000,26.900000]}" id="NCID0ETGAE" xlink:type="simple">26°54'N, 116°42'E</named-content></named-content>), sweeping, 21 August 2013, Y. Liu. Paratypes, <bold>Fujian</bold>: 2 ♂♂, same data as holotype; 2 ♂♂ 2 ♀♀, Wuyishan National Natural Reserve (<named-content xmlns:xlink="http://www.w3.org/1999/xlink" content-type="dwc:verbatimCoordinates" xlink:type="simple"><named-content content-type="geo-json" specific-use="{&#34;type&#34;:&#34;Point&#34;,&#34;coordinates&#34;:[116.700000,26.900000]}" id="NCID0E4GAE" xlink:type="simple">26°54'N, 116°42'E</named-content></named-content>), sweeping, 21 August 2013, Y.-Y. Liu; 2 ♂♂, Wuyishan National Natural Reserve (<named-content xmlns:xlink="http://www.w3.org/1999/xlink" content-type="dwc:verbatimCoordinates" xlink:type="simple"><named-content content-type="geo-json" specific-use="{&#34;type&#34;:&#34;Point&#34;,&#34;coordinates&#34;:[116.700000,26.900000]}" id="NCID0EFHAE" xlink:type="simple">26°54'N, 116°42'E</named-content></named-content>), sweeping, 24 August 2013, Y. Liu. <bold>Shanxi</bold>: 1 ♂, Lishan National Natural Reserve (<named-content xmlns:xlink="http://www.w3.org/1999/xlink" content-type="dwc:verbatimCoordinates" xlink:type="simple"><named-content content-type="geo-json" specific-use="{&#34;type&#34;:&#34;Point&#34;,&#34;coordinates&#34;:[111.966667,35.416667]}" id="NCID0EPHAE" xlink:type="simple">35°25'N, 111°58'E</named-content></named-content>), sweeping, 24 July 2012, P. Zhang. <bold>Jiangxi</bold>: 1 ♂ 2 ♀♀, Jiulianshan National Natural Reserve (<named-content xmlns:xlink="http://www.w3.org/1999/xlink" content-type="dwc:verbatimCoordinates" xlink:type="simple"><named-content content-type="geo-json" specific-use="{&#34;type&#34;:&#34;Point&#34;,&#34;coordinates&#34;:[114.550000,24.633333]}" id="NCID0EZHAE" xlink:type="simple">24°38'N, 114°33'E</named-content></named-content>), 600–700 m, sweeping, 19–27 July 2009, Z.-H. Meng. <bold>Zhejiang</bold>: 2 ♀♀, Qingliangfeng National Natural Reserve (<named-content xmlns:xlink="http://www.w3.org/1999/xlink" content-type="dwc:verbatimCoordinates" xlink:type="simple"><named-content content-type="geo-json" specific-use="{&#34;type&#34;:&#34;Point&#34;,&#34;coordinates&#34;:[118.850000,30.116667]}" id="NCID0EDIAE" xlink:type="simple">30°07'N, 118°51'E</named-content></named-content>), sweeping, 25 July 2009, T.-T. He. <bold>Guizhou</bold>: 1 ♀, Maolan National Natural Reserve (<named-content xmlns:xlink="http://www.w3.org/1999/xlink" content-type="dwc:verbatimCoordinates" xlink:type="simple"><named-content content-type="geo-json" specific-use="{&#34;type&#34;:&#34;Point&#34;,&#34;coordinates&#34;:[108.633333,25.500000]}" id="NCID0ENIAE" xlink:type="simple">25°30'N, 107°98'E</named-content></named-content>), sweeping, 4 August 2006, F.-L. Xu. <bold>Guangdong</bold>: 2 ♀♀, Nankunshan National Natural Reserve (<named-content xmlns:xlink="http://www.w3.org/1999/xlink" content-type="dwc:verbatimCoordinates" xlink:type="simple"><named-content content-type="geo-json" specific-use="{&#34;type&#34;:&#34;Point&#34;,&#34;coordinates&#34;:[114.633333,23.633333]}" id="NCID0EXIAE" xlink:type="simple">23°38'N, 114°38'E</named-content></named-content>), sweeping, 23 August 2010, Y.-J. Li.</p></tp:treatment-sec><tp:treatment-sec sec-type="diagnosis" id="SECID0E3IAE"><title>Diagnosis.</title><p>The salient features of the new species include the following: forewing with a dark brown stripe from base to apex of clavus (Figs <xref ref-type="fig" rid="F1">1–4</xref>, <xref ref-type="fig" rid="F2">8</xref>); medioventral process of pygofer with two small lateroapical processes, directed outward, apical margin truncate (Fig. <xref ref-type="fig" rid="F2">12</xref>); and phallobase of aedeagus with apical 1/2 branched into seven long processes (Figs <xref ref-type="fig" rid="F2">14–15</xref>).</p></tp:treatment-sec><tp:treatment-sec sec-type="description" id="SECID0ESJAE"><title>Description.</title><p>
            <italic>Measurements</italic>. Body length (from apex of vertex to tip of forewing): male 4.2–4.6 mm (n = 7), female 4.9–5.1 mm (n = 10); forewing length: male 3.5–3.9 mm (n = 7), female 4.2–4.3 mm (n = 10).</p><p>
            <italic>Colouration</italic>. Head pale yellowish brown. Vertex (Figs <xref ref-type="fig" rid="F1">1</xref>, <xref ref-type="fig" rid="F1">3</xref>, <xref ref-type="fig" rid="F2">5</xref>) along each lateral margin with one dark brown marking at base and another one brown marking at level of anterior margin of eyes; along midline with two brow to dark brown markings apically. Triangular areolets (Figs <xref ref-type="fig" rid="F1">1</xref>, <xref ref-type="fig" rid="F1">3</xref>, <xref ref-type="fig" rid="F2">5</xref>) at lateroapical angles of head with a dark brown marking. Frons (Fig. <xref ref-type="fig" rid="F2">6</xref>) with seven dark brown markings along lateral margin, disc in middle scattered ivory-white dots between eyes. Postclypeus ivory-white, with a transverse brown band apically. Frontoclypeus (Fig. <xref ref-type="fig" rid="F2">6</xref>) dark brown, with the base and apex ivory-white. Rostrum yellowish brown, with apex brown. Genae, as in Fig. <xref ref-type="fig" rid="F2">7</xref>, with four and two transverse short dark brown stripes, respectively along anterior margin <!--PageBreak-->and above eyes; another two large parallel transverse stipes, one above and one beneath antennae. Eyes (Figs <xref ref-type="fig" rid="F1">1</xref>–<xref ref-type="fig" rid="F2">7</xref>) generally reddish brown; ocellus (Figs <xref ref-type="fig" rid="F1">2</xref>, <xref ref-type="fig" rid="F1">4</xref>, <xref ref-type="fig" rid="F2">7</xref>) yellowish white. Antennae (Figs <xref ref-type="fig" rid="F1">2</xref>, <xref ref-type="fig" rid="F1">4</xref>, <xref ref-type="fig" rid="F2">6–7</xref>) yellowish brown. Pronotum (Figs <xref ref-type="fig" rid="F1">1</xref>, <xref ref-type="fig" rid="F1">3</xref>, <xref ref-type="fig" rid="F2">5</xref>) brown, lateral lobe with five dark brown areas along posterior margin. Mesonotum (Figs <xref ref-type="fig" rid="F1">1</xref>, <xref ref-type="fig" rid="F1">3</xref>, <xref ref-type="fig" rid="F2">5</xref>) dark brown, posterior two-thirds between lateral carinae with few scattered ivory-white dots, apical angle and areas along posterior margin between lateral carinae ivory-white, each lateral angle with a large ivory-white marking along posterior margin. Tegula (Figs <xref ref-type="fig" rid="F1">1</xref>–<xref ref-type="fig" rid="F2">5</xref>) yellowish brown, along posterior margin paler. Forewing (Figs <xref ref-type="fig" rid="F1">1–4</xref>, <xref ref-type="fig" rid="F2">8</xref>) greyish white, with a broad irregular longitudinal dark brown band from base to apex of clavus, small variably sized markings scattered as in Fig. <xref ref-type="fig" rid="F2">8</xref>. Hindwing pale brown, veins brown. Legs (Figs <xref ref-type="fig" rid="F1">2</xref>, <xref ref-type="fig" rid="F1">4</xref>) ivory-white to pale yellowish brown; tibiae yellow basally, the first tarsomeres dark brown; pro- and mesofemora with a dorsal dark brown spot near base, pro- and mesotibiae with a ring dark brown spot respectively near base and in the middle; hind tibia with two ring dark brown spot near base. Abdomen dark brown.</p><p>
            <italic>Head and thorax.</italic> Ratio width of vertex at posterior margin to its length in midline 1.8 (Fig. <xref ref-type="fig" rid="F2">5</xref>), anterior third produced before eyes. Ratio length of frons in midline to its maximum width 1.3, ratio maximum of width to width at apex 1.9. Ratio length of postclypeus in midline to length of frons 0.5 (Fig. <xref ref-type="fig" rid="F2">6</xref>). Rostrum with ratio apical to subapical segment 1.2. Lateral lobes of pronotum with three short longitudinal carinae behind eye, ratio length in midline to length of vertex 0.8 (Fig. <xref ref-type="fig" rid="F2">5</xref>). Mesonotum (Fig. <xref ref-type="fig" rid="F2">5</xref>) in midline 5.1 times longer than pronotum, 2.3 times longer than pronotum and vertex combined. Forewing (Fig. <xref ref-type="fig" rid="F2">8</xref>) with ratio of length to maximum width 2.9, vein R with subapical cell. Hindwing (Fig. <xref ref-type="fig" rid="F2">9</xref>) with length to maximum width ratio of 2.0. Post-tibiae with a lateral spine in basal two-fifths, spinal formula 7–6–6.</p><p>
            <italic>Male genitalia</italic>. Anal segment in dorsal view (Fig. <xref ref-type="fig" rid="F2">10</xref>) with ratio length to maximum width 1.2, basal margin roundly convex in middle, apical margin slightly convex <!--PageBreak--><!--PageBreak-->to subtruncate, anal style not exceeding apical margin of anal segment; in lateral view (Fig. <xref ref-type="fig" rid="F2">11</xref>) apex of anal segment bent ventrally, apical margin roundly convex, lateral margin near middle with a strong spinous process, directed ventrally. Pygofer in lateral view (Fig. <xref ref-type="fig" rid="F2">11</xref>) with posterior margin strongly sinuate, medioventral process (Fig. <xref ref-type="fig" rid="F2">12</xref>) short and broad, with two small lateroapical processes, directed outward, apical margin truncate. Genital style (Fig. <xref ref-type="fig" rid="F2">13</xref>) relatively narrow and long with apical margin roundly convex, a large and broad process, with apical margin sinuate, rising from middle of dorsal margin. Aedeagus (Figs <xref ref-type="fig" rid="F2">14–15</xref>) asymmetrical, phallobase with apical half branched into seven long processes which narrowing apically, acute at apexes; among them, two lateral processes with apexes bent, directed inwards. Phallic appendages straight, xiphoid, distinctly exceeding apical margin of phallobase.</p><p>
            <italic>Female genitalia.</italic> Seventh abdominal sternum with anterior and posterior margins parallel, posterior margin truncate or slightly concave (Fig. <xref ref-type="fig" rid="F3">16</xref>). Anal segment (Figs <xref ref-type="fig" rid="F3">17–18</xref>) in dorsal view suborbicular, apical margin incised in the middle, basal margin M-shaped approximatively, with finger-like process in the middle; apex of anal stylet reaching or slightly exceeding apex of anal segment. First valvula with five spines (Fig. <xref ref-type="fig" rid="F3">19</xref>). Second valvula with two lateral lobes incompletely symmetrical, narrowing and sharp apically, directed postero-ventrally (Fig. <xref ref-type="fig" rid="F3">20</xref>). Third valvula with outer surface shagreen (Figs <xref ref-type="fig" rid="F3">16</xref>, <xref ref-type="fig" rid="F3">18</xref>); in lateral view (Fig. <xref ref-type="fig" rid="F3">18</xref>) apical margin sinuate, with an angulate process ventrally, directed inwards.</p><fig id="F3" position="float" orientation="portrait"><label>Figures 16–20.</label><caption><p>
                <italic><tp:taxon-name><tp:taxon-name-part taxon-name-part-type="genus" reg="Magadhaideus">Magadhaideus</tp:taxon-name-part> <tp:taxon-name-part taxon-name-part-type="species" reg="xiphos">xiphos</tp:taxon-name-part></tp:taxon-name></italic> sp. n. <bold>16</bold> Female genitalia, ventral view <bold>17</bold> Anal segment of female, dorsal view <bold>18</bold> Female genitalia, lateral view <bold>19</bold> First valvula, from inside <bold>20</bold> Second valvula, ventral view. Scale bars: 0.2 mm (<bold>17–20</bold>); 0.5 mm (<bold>16</bold>).</p></caption><graphic xmlns:xlink="http://www.w3.org/1999/xlink" xlink:href="zookeys-724-021-g003.jpg" position="float" orientation="portrait" xlink:type="simple" id="oo_175284.jpg"/></fig><!--PageBreak--></tp:treatment-sec><tp:treatment-sec sec-type="remarks" id="SECID0E1RAE"><title>Remarks.</title><p>This new species differs from <italic><tp:taxon-name><tp:taxon-name-part taxon-name-part-type="genus" reg="Magadhaideus">Magadhaideus</tp:taxon-name-part> <tp:taxon-name-part taxon-name-part-type="species" reg="cervina">cervina</tp:taxon-name-part></tp:taxon-name></italic> (Fennah, 1956) comb. n. by: forewing with a dark brown stripe from base to apex of clavus (without stripe in <italic><tp:taxon-name><tp:taxon-name-part taxon-name-part-type="genus" reg="Magadhaideus"/><tp:taxon-name-part taxon-name-part-type="species" reg="cervina">cervina</tp:taxon-name-part></tp:taxon-name></italic>); medioventral process of pygofer with two small lateroapical processes, directed outward (directed inward in <italic><tp:taxon-name><tp:taxon-name-part taxon-name-part-type="genus" reg="Magadhaideus"/><tp:taxon-name-part taxon-name-part-type="species" reg="cervina">cervina</tp:taxon-name-part></tp:taxon-name></italic>); genital style with dorsal process almost not branched into lobes (distinctly branched into three lobes in <italic><tp:taxon-name><tp:taxon-name-part taxon-name-part-type="genus" reg="Magadhaideus"/><tp:taxon-name-part taxon-name-part-type="species" reg="cervina">cervina</tp:taxon-name-part></tp:taxon-name></italic>).</p></tp:treatment-sec><tp:treatment-sec sec-type="etymology" id="SECID0EJTAE"><title>Etymology.</title><p>The species name refers to the phallic appendage xiphoid.</p></tp:treatment-sec><tp:treatment-sec sec-type="host" id="SECID0EOTAE"><title>Host plant.</title><p>Unknown.</p></tp:treatment-sec><tp:treatment-sec sec-type="distribution" id="SECID0ETTAE"><title>Distribution.</title><p>China (Fujian, Shanxi, Jiangxi, Zhejiang, Guizhou and Guangdong).</p></tp:treatment-sec><tp:treatment-sec><!--Section generated to contain objects referenced in tp:taxon-treatment.--><fig id="F1" position="float" orientation="portrait"><label>Figures 1–4.</label><caption><p>
                <italic><tp:taxon-name><tp:taxon-name-part taxon-name-part-type="genus" reg="Magadhaideus">Magadhaideus</tp:taxon-name-part> <tp:taxon-name-part taxon-name-part-type="species" reg="xiphos">xiphos</tp:taxon-name-part></tp:taxon-name></italic> sp. n. <bold>1–2</bold> Male habitus (dorsal and lateral views) <bold>3–4</bold> Female habitus (dorsal and lateral views).</p></caption><graphic xmlns:xlink="http://www.w3.org/1999/xlink" xlink:href="zookeys-724-021-g001.jpg" position="float" orientation="portrait" xlink:type="simple" id="oo_175282.jpg"/></fig><fig id="F2" position="float" orientation="portrait"><label>Figures 5–15.</label><caption><p>
                <italic><tp:taxon-name><tp:taxon-name-part taxon-name-part-type="genus" reg="Magadhaideus">Magadhaideus</tp:taxon-name-part> <tp:taxon-name-part taxon-name-part-type="species" reg="xiphos">xiphos</tp:taxon-name-part></tp:taxon-name></italic> sp. n. <bold>5</bold> Head and thorax, dorsal view <bold>6</bold> Face <bold>7</bold> Head, lateral view <bold>8</bold> Forewing <bold>9</bold> Hindwing <bold>10</bold> Anal segment of male, dorsal view <bold>11</bold> Male genitalia, lateral view <bold>12</bold> Male genitalia, ventral view <bold>13</bold> Left genital style, dorsal view <bold>14</bold> Aedeagus, dorsal view <bold>15</bold> Aedeagus, ventral view. Scale bars: 0.3 mm (<bold>10, 13, 15</bold>); 0.5 mm (<bold>5–7, 11–12, 14</bold>); 1 mm (<bold>8–9</bold>).</p></caption><graphic xmlns:xlink="http://www.w3.org/1999/xlink" xlink:href="zookeys-724-021-g002.jpg" position="float" orientation="portrait" xlink:type="simple" id="oo_175283.jpg"/></fig></tp:treatment-sec></tp:taxon-treatment>
